# Supplementary material for: Platelets Modulate Leukocyte Population Composition Within Perivascular Adipose Tissue
Source: Int J Mol Sci. 2025 Feb 14;26(4):1625. doi: 10.3390/ijms26041625 (PMC11855773; doi:10.3390/ijms26041625)
Supplement: Supplementary file 1 [file ijms-26-01625-s001.zip]

Archive with 2 entries (2 files):
- MDPI Supplementary Material_AC_010725.pdf
- MDPI Supplementary Table 1_010725.xlsx
