# Supplementary material for: Platelets Modulate Leukocyte Population Composition Within Perivascular Adipose Tissue
Source: Int J Mol Sci. 2025 Feb 14;26(4):1625. doi: 10.3390/ijms26041625 (PMC11855773; doi:10.3390/ijms26041625)
Supplement: Supplementary file 1 [file ijms-26-01625-s001.zip › MDPI Supplementary Table 1_010725.xlsx]

## Sheet: Sheet1
Marker	Fluorochrome	Vendor	Catalog Number	Final Concentration
Siglec F	BB515	BD	564514	1:600		Denotes Intracellular Staining
CD45	BV650	BioLegend	103151	1:1000
CD11b	BV750	BioLegend	101267	1:1000
CD206	PE Dazzle 594	BioLegend	141731	1:400
MHCII	APC Fire 750	Biolegend	107652	1:800
CX3CR1	BV605	Biolegend	149027	1:300
Ly6G	AF700	Biolegend	127622	1:400
CD11c	spark blue 550	Biolegend	117365	1:500
CD64	BV421	Biolegend	139309	1:400
zombie aqua	live dead	Biolegend	423102	1:360
Arg1	PE	Invitrogen	12-3697-82	1:400
Ki67	PECy7	invitrogen	25-5698-80	1:300
iNOS	APC	invitrogen	17-5920-82	1:400
MerTK	BV480	Invitrogen	414-5751-80	1:200
Ly6C	PerCpCy5.5	invitrogen	45-5932-82	1:200
CD3	super bright 436	eBioscience	62-0031-82	1:300
CD4	PE-Cy5	cytek	55-0041-U100	1:300
CD8b	BV786	BD Biosciences	740952	1:300
CD31 (PECAM)	eFluor 450	eBioscience	48-0311-82	1:200
podoplanin	Alexa Fluor 647	Biolegend	156204	1:200
B220 (CD45R)	Brilliant Ultra Violet 737	eBioscience	367-0452-82	1:200
